# Supplementary material for: The Network Structure of Human Personality According to the NEO-PI-R: Matching Network Community Structure to Factor Structure
Source: PLoS One. 2012 Dec 20;7(12):e51558. doi: 10.1371/journal.pone.0051558 (PMC3527484; doi:10.1371/journal.pone.0051558)
Supplement: Table S1 — Item level factor structures, with same specifications as in Table 1 except that factor loadings >0.13 are shown. (XLSX) [file pone.0051558.s001.xlsx]

## Sheet: Blad1
				STANDARD (5-FS)					CONFIRMATORY (5-FS)					EXPLORATORY (6-FS)
Item_nr	Facet	N	E	O	A	C	F1_N	F2_E	F3_O	F4_A	F5_C	F1_N	F2_E	F3_O	F4_A	F5_C	F6
1	n1	1					0.527638					0.526654
31	n1	1					0.588565					0.593912
61	n1	1					0.52603					0.516145		0.148398
91	n1	1					0.627592					0.63024
121	n1	1					0.472439					0.46748
151	n1	1					0.666786					0.674411
181	n1	1					0.558529			0.19893		0.544815			0.227451		0.143486
211	n1	1					0.572151	0.131304	0.171296	0.160667		0.575453		0.161052	0.177039
6	n2	1					0.354456			0.422537		0.3493			0.41053
36	n2	1					0.37284		0.250627	0.139157	0.219879	0.335619		0.30925		0.180358	0.345112
66	n2	1					0.339263			0.505068		0.316561			0.45394		0.280165
96	n2	1					0.175093		0.161576	0.216993		0.155831		0.135824	0.166929		0.217634
126	n2	1					0.209201	0.325972		0.407104		0.210453	0.324342		0.40761
156	n2	1					0.339519		0.160945	0.38492		0.29056			0.272603		0.524
186	n2	1					0.315851			0.350449		0.313099			0.3513
216	n2	1					0.458242			0.272096		0.447756			0.250184		0.136603
11	n3	1					0.407887	0.237796	0.142482	0.13673		0.382394	0.286191	0.187165			0.240794
41	n3	1					0.583641	0.258433	0.133532		0.142911	0.588901	0.240875	0.130013		0.155311
71	n3	1					0.500664	0.189129				0.472144	0.244398	0.158776			0.276358
101	n3	1					0.249603	0.197653	0.247651			0.26013	0.169029	0.233235
131	n3	1					0.46924		0.155915			0.488191					0.173888
161	n3	1					0.55954	0.273778	0.143492		0.184024	0.563619	0.263791	0.139318		0.194662
191	n3	1					0.581824	0.298658	0.142789		0.154345	0.578089	0.300224	0.151146		0.158152
221	n3	1					0.532262				0.353352	0.540511				0.376
16	n4	1					0.477403	0.278907				0.495064	0.243264				0.145743
46	n4	1							0.158386					0.202392	0.167073		0.182973
76	n4	1					0.351231		0.218374			0.365908		0.195563		0.130857	0.153233
106	n4	1					0.370113	0.179236				0.364173	0.19523
136	n4	1					0.48403	0.326272				0.499756	0.292114				0.145453
166	n4	1					0.263046		0.196562			0.257545	0.130048	0.178843
196	n4	1					0.294053	0.193596				0.317837	0.144472				0.214299
226	n4	1					0.234474			0.151019		0.2472			0.178009
21	n5	1					0.155537	0.256965	0.160069		0.192211	0.132792	0.221246	0.188734		0.168994	0.216211
51	n5	1						0.168409	0.235397	0.173475	0.288976		0.191339	0.211393	0.199144	0.30366
81	n5	1						0.25417	0.189386		0.277795		0.258323	0.187595		0.276482
111	n5	1					0.139649		0.181375			0.158945	0.135336	0.142459			0.188653
141	n5	1						0.416148	0.303657		0.194228		0.382684	0.334188		0.164954	0.20493
171	n5	1					0.281294				0.176946	0.286129				0.190881
201	n5	1					0.333712	0.175607		0.154531	0.344807	0.332861	0.187917		0.162771	0.357015
231	n5	1					0.455267					0.419538		0.180101			0.351982
26	n6	1					0.461733		0.14294	0.186303	0.139686	0.472253		0.168347	0.204441	0.166444
56	n6	1					0.323546	0.135199	0.324745		0.204818	0.312843	0.159489	0.305638		0.201433	0.143718
86	n6	1					0.63284					0.632763
116	n6	1					0.477844		0.209212		0.153351	0.454717		0.165313		0.130514	0.255659
146	n6	1					0.482077			0.197442		0.503664			0.149389	0.135512	0.19857
176	n6	1					0.528128				0.175509	0.508244				0.157022	0.214939
206	n6	1					0.500091		0.197401		0.23282	0.482128		0.159585		0.216435	0.198302
236	n6	1					0.626409				0.166211	0.593722		0.149578		0.13258	0.324901
2	e1		1					0.441611		0.298934			0.484445		0.251045		0.176136
32	e1		1					0.198192	0.170372	0.150126			0.176499	0.195476	0.169231
62	e1		1				0.133883	0.428682	0.146246	0.309539	0.206454		0.476626		0.247325	0.191129	0.216531
92	e1		1					0.496592		0.403732			0.483571		0.41495
122	e1		1					0.619463		0.233607			0.637533		0.205119
152	e1		1				0.168582	0.583515	0.157038			0.172151	0.583878	0.145731
182	e1		1					0.539138	0.135623	0.164513			0.533411	0.140209	0.161658
212	e1		1					0.345627	0.195422	0.210159	0.227728		0.375402	0.174885	0.165868	0.220067
7	e2		1					0.444808					0.439406
37	e2		1					0.611181					0.630944
67	e2		1					0.416644		0.202917	0.181084		0.40381		0.220034	0.165829
97	e2		1					0.378502		0.303989			0.382642		0.29882
127	e2		1				0.139327	0.24923		0.200384		0.154542	0.222931		0.23095
157	e2		1					0.334095	0.29911		0.138203		0.346457	0.318754		0.152254
187	e2		1					0.548056					0.562772
217	e2		1				0.133519	0.578657			0.151332	0.131096	0.593173			0.159524
12	e3		1				0.37806	0.391691		0.374905	0.184848	0.391697	0.363049		0.360441	0.194941	0.152988
42	e3		1				0.4407	0.39161				0.467172	0.336672				0.260818
72	e3		1				0.232415	0.388858		0.281792	0.214096	0.243809	0.365311		0.272317	0.223154	0.132991
102	e3		1				0.265816	0.439496		0.170959		0.290849	0.390573	0.145424	0.131643	0.144292	0.247915
132	e3		1				0.196727	0.292039		0.373219	0.284733	0.206103	0.269469		0.366003	0.289247
162	e3		1				0.132288	0.290498		0.147562	0.19558	0.145419	0.261824			0.210041	0.145588
192	e3		1					0.499088		0.307626			0.489712		0.308961
222	e3		1				0.213555	0.312919	0.136662	0.247009	0.194094	0.230769	0.277507	0.146214	0.224049	0.212193	0.177849
17	e4		1				0.505198	0.198168	0.156682			0.489768	0.23384				0.179008
47	e4		1					0.253671			0.530863		0.254898			0.535633
77	e4		1									0.134463				0.139812	0.244451
107	e4		1				0.218489	0.405157	0.159119		0.237168	0.214622	0.415011	0.140619		0.23569
137	e4		1				0.230857	0.62406				0.256202	0.578027				0.248777
167	e4		1				0.273371	0.228321				0.279113	0.244697
197	e4		1					0.364983	0.14406	0.170358			0.377266		0.192818
227	e4		1				0.212118	0.5451			0.289722	0.20983	0.549158			0.289382
22	e5		1					0.283745	0.279353	0.187765	0.155256		0.292025	0.263905	0.203847	0.160545
52	e5		1					0.170093					0.158014
82	e5		1				0.206615	0.148541	0.386398	0.172681	0.180184	0.212075	0.149697	0.37991	0.182339	0.176637
112	e5		1								0.20635					0.215944
142	e5		1				0.147561	0.517944				0.139314	0.544263
172	e5		1					0.17649			0.158373		0.179129			0.159088
202	e5		1					0.281022	0.297827	0.151287			0.296195	0.275611	0.179302
232	e5		1					0.272596					0.310184	0.164828			0.141471
27	e6		1					0.333212	0.216369	0.13222			0.320646	0.230019	0.136805
57	e6		1					0.338322	0.494881				0.337172	0.50141
87	e6		1				0.328935	0.398195		0.185557	0.135176	0.320299	0.418222		0.155397	0.132966
117	e6		1				0.142262	0.372895	0.317245	0.170396	0.166322	0.13137	0.40273	0.295157		0.161265	0.131092
147	e6		1				0.272589	0.426893		0.16158		0.268375	0.438186		0.14186
177	e6		1				0.293572	0.633582				0.288202	0.650237
207	e6		1					0.293198	0.264779				0.280641	0.273947
237	e6		1				0.176071	0.522866	0.165851			0.172994	0.538519	0.150315
3	o1			1				0.134892	0.544095				0.170782	0.517693			0.137889
33	o1			1					0.40819		0.29746			0.44488		0.270088	0.135318
63	o1			1					0.558647					0.537591
93	o1			1					0.442018		0.258561			0.463797		0.242745
123	o1			1					0.487219					0.467984
153	o1			1					0.163637		0.234505			0.184616		0.220853
183	o1			1					0.332851					0.315786			0.138781
213	o1			1					0.434137					0.450065
8	o2			1					0.477754	0.162063				0.500464	0.161701
38	o2			1					0.507319					0.493822
68	o2			1			0.142466	0.275282	0.159424	0.316989			0.246878	0.196677	0.340767	0.151365	0.135714
98	o2			1					0.58219					0.569476
128	o2			1					0.437097					0.457249
158	o2			1					0.482536					0.460621
188	o2			1					0.57028					0.572374
218	o2			1					0.186495					0.172927
13	o3			1				0.252251	0.372025				0.243341	0.373424
43	o3			1			0.207559	0.229774	0.347882			0.173197	0.169086	0.406911	0.16061		0.301877
73	o3			1				0.168964	0.329058				0.162604	0.333886
103	o3			1					0.28749					0.321751	0.140735		0.142369
133	o3			1			0.217965	0.354313	0.432194		0.155847	0.211897	0.353071	0.434119		0.165721
163	o3			1					0.323589	0.171436				0.370163	0.206373	0.154743	0.183242
193	o3			1				0.277796	0.257227	0.140132	0.157255		0.304998	0.237175		0.151139
223	o3			1					0.434081			0.131474		0.423976
18	o4			1							0.289686					0.274752
48	o4			1				0.226849	0.414746	0.139955	0.139034		0.255882	0.39646		0.134981	0.134957
78	o4			1						0.146219	0.172237					0.144118	0.245868
108	o4			1				0.25979	0.262172				0.238854	0.276748
138	o4			1			0.333355	0.152409	0.182672			0.355117		0.218725			0.168118
168	o4			1				0.328166	0.134551				0.315728	0.144317
198	o4			1				0.156764		0.197801			0.136538		0.217868
228	o4			1			0.200275		0.150901			0.213283		0.174272
23	o5			1					0.502408	0.159143	0.193394			0.46358	0.223023	0.172972	0.216964
53	o5			1					0.528426					0.537773
83	o5			1					0.335556		0.229777			0.291093		0.20335	0.274184
113	o5			1			0.172999		0.33161		0.140073	0.177359		0.339705		0.151414
143	o5			1					0.155876		0.204241					0.180007	0.223417
173	o5			1					0.439311					0.437183
203	o5			1				0.149332	0.335076		0.513494		0.158541	0.325351		0.516482
233	o5			1			0.177999		0.505689	0.156736	0.262824	0.166731		0.475067	0.208826	0.252092	0.142885
28	o6			1			0.150695		0.366728	0.168608		0.161738		0.393591	0.178495
58	o6			1					0.183369	0.170527				0.152343	0.206543
88	o6			1			0.130919					0.142361		0.133558
118	o6			1					0.256663					0.262173
148	o6			1					0.324963	0.174637	0.183225			0.365794	0.204638	0.15232
178	o6			1				0.21242	0.26446	0.344414			0.255119	0.243912	0.291048		0.210308
208	o6			1					0.167747	0.221863				0.208957	0.253315
238	o6			1				0.21065	0.145607		0.265207		0.197039	0.163858		0.24948
4	a1				1		0.244523	0.185912		0.441364		0.245325	0.186609		0.440611
34	a1				1		0.141668	0.288683		0.372306		0.133569	0.309361		0.3463
64	a1				1		0.173073	0.220568		0.440761		0.185553	0.196963		0.463736
94	a1				1		0.141263	0.263215	0.232294	0.390259		0.13214	0.290344	0.226971	0.356459		0.133869
124	a1				1		0.161365	0.243089	0.135642	0.387805		0.163015	0.245827	0.150248	0.38347
154	a1				1			0.237523	0.219888	0.387671	0.131579		0.309215	0.175436	0.303101		0.340319
184	a1				1			0.275069	0.16179	0.408782	0.154365		0.349226		0.322158		0.352389
214	a1				1		0.145017	0.283165		0.180369	0.172706	0.132104	0.311406		0.141453	0.164299	0.133154
9	a2				1					0.447113					0.425237		0.142221
39	a2				1					0.6081					0.608068
69	a2				1				0.157063	0.287516	0.180119			0.172369	0.25652	0.16638	0.160505
99	a2				1					0.311483					0.321215	0.138411
129	a2				1			0.219455			0.143006		0.239772			0.134105
159	a2				1					0.599583	0.151559				0.613819	0.176461
189	a2				1					0.594505					0.604409
219	a2				1			0.189965		0.570505			0.193615		0.584358
14	a3				1					0.544409			0.137361		0.519109		0.159402
44	a3				1				0.245717	0.163271			0.142245	0.199037			0.308095
74	a3				1			0.384012		0.440667			0.363291		0.465284
104	a3				1			0.219851	0.297603	0.379873	0.223882		0.276866	0.266022	0.306828	0.20724	0.27571
134	a3				1			0.31428					0.308		0.130427
164	a3				1		0.22623	0.419774	0.211839			0.211654	0.456042	0.179474			0.154596
194	a3				1			0.436468		0.272523	0.199451		0.501136		0.192965	0.171762	0.283456
224	a3				1			0.327574		0.267444	0.315625		0.400889		0.176817	0.281362	0.332925
19	a4				1			0.200038		0.357674			0.210597		0.347867
49	a4				1				0.206978	0.272064	0.157082			0.193172	0.279658	0.162365
79	a4				1			0.248568		0.140713			0.165461				0.417423
109	a4				1			0.133032		0.428491					0.35269		0.370899
139	a4				1					0.266687					0.18743		0.361197
169	a4				1			0.148979		0.468847		0.140586			0.420677		0.256916
199	a4				1					0.418061					0.395558		0.156341
229	a4				1					0.409509	0.191229				0.409424	0.205249
24	a5				1				0.146656	0.430032					0.456925
54	a5				1			0.298007		0.183383		0.132433	0.273771		0.167433		0.137686
84	a5				1			0.157205		0.489522	0.174569				0.53453	0.14076	0.146589
114	a5				1					0.384741	0.13879	0.139146			0.305053		0.357859
144	a5				1		0.363754		0.185826	0.362194		0.365722		0.16704	0.370779
174	a5				1					0.441266					0.411312		0.161637
204	a5				1					0.297932					0.241419		0.258267
234	a5				1					0.460787					0.503986		0.143927
29	a6				1						0.131565						0.146586
59	a6				1		0.170447	0.257578	0.20613	0.386954	0.194776	0.15338	0.235407	0.246982	0.412564	0.164558
89	a6				1			0.210028		0.174442	0.169853		0.236385		0.143651	0.156741
119	a6				1		0.144184	0.164735		0.322555		0.146418	0.175076	0.13689	0.309533
149	a6				1					0.150092					0.145917
179	a6				1			0.365732		0.399123	0.195197		0.38978		0.366059	0.19535
209	a6				1		0.139017	0.144556	0.186745	0.203037		0.157524	0.188889	0.159611	0.150014		0.191992
239	a6				1					0.131735	0.13223					0.153083	0.170285
5	c1					1	0.202172				0.511799	0.180652				0.491985	0.200248
35	c1					1				0.249557	0.308509				0.263101	0.331727
65	c1					1	0.24523				0.559462	0.219762				0.537682	0.244399
95	c1					1	0.207571			0.17525	0.357742	0.212986			0.192243	0.377663
125	c1					1			0.211896		0.308417			0.173125	0.153769	0.287597	0.183452
155	c1					1	0.429429	0.219331			0.342409	0.439917	0.190148			0.36445
185	c1					1	0.195851	0.265878			0.337174	0.174194	0.308346			0.315519	0.203649
215	c1					1	0.17875				0.588277	0.1671				0.582466
10	c2					1	0.256908		0.289541		0.293865	0.24787		0.269659		0.30329	0.136955
40	c2					1					0.516754					0.528871
70	c2					1					0.552239					0.579447	0.176955
100	c2					1					0.424921					0.419563
130	c2					1	0.439531	0.248612			0.27154	0.456504	0.206543		0.133156	0.302788	0.1535
160	c2					1	0.238781			0.213746	0.370725	0.228703			0.195064	0.379207	0.136155
190	c2					1	0.194776		0.191855	0.195282	0.151644	0.195454		0.202486	0.192092	0.142478
220	c2					1	0.218199				0.274247	0.233679	0.165949			0.302047	0.135862
15	c3					1			0.151093	0.241285	0.491889				0.177636	0.473894	0.242159
45	c3					1		0.171377	0.141552	0.352186	0.250657	0.130422	0.15654		0.366144	0.268971
75	c3					1	0.141694			0.186137	0.38605	0.142212			0.187578	0.399508
105	c3					1				0.155751					0.157334
135	c3					1		0.184534		0.169813	0.350121		0.16669		0.181378	0.364454
165	c3					1		0.137234			0.270689					0.238716	0.251621
195	c3					1				0.146184	0.528697					0.528772
225	c3					1				0.222231	0.382288				0.187895	0.374202	0.168834
20	c4					1		0.392281		0.262775	0.483264		0.35878		0.283986	0.512385	0.136354
50	c4					1		0.174023			0.66497		0.177632			0.660555
80	c4					1	0.149391	0.172866		0.133605	0.417393	0.17267		0.166071	0.176774	0.458564	0.211165
110	c4					1		0.301406		0.136534	0.582566		0.29519			0.592762
140	c4					1		0.321276	0.176764	0.153489	0.404945		0.302587	0.176016	0.1539	0.414997
170	c4					1		0.310402	0.223594		0.476065		0.324054	0.196286	0.162093	0.468395
200	c4					1		0.19968	0.18161	0.163658	0.498692		0.22463	0.144402	0.212274	0.481116
230	c4					1					0.483332					0.478038
25	c5					1		0.213779		0.142215	0.543964		0.201891		0.13679	0.557892
55	c5					1					0.499068				0.138418	0.524938	0.134574
85	c5					1	0.215035		0.134389		0.574393	0.196208	0.146577			0.559878	0.176922
115	c5					1				0.17654	0.514803				0.218427	0.550749	0.180318
145	c5					1		0.16425			0.560551		0.159843			0.568217
175	c5					1	0.271563		0.157923		0.500392	0.281061		0.181782		0.526295
205	c5					1	0.447651				0.175153	0.46792				0.207474	0.176019
235	c5					1		0.15544			0.627092					0.647741
30	c6					1	0.190125		0.259032	0.164909	0.282225	0.188984		0.253186	0.173428	0.288706
60	c6					1		0.183917			0.59272		0.136721			0.565278	0.285842
90	c6					1		0.231873	0.197116		0.413801		0.238069	0.194283		0.414105
120	c6					1		0.146507			0.515294					0.485085	0.262223
150	c6					1		0.342398			0.455941		0.352797			0.461047
180	c6					1	0.143061	0.29578			0.423491		0.247024			0.397055	0.299899
210	c6					1	0.229544		0.242427		0.314945	0.241534		0.263803		0.296987
240	c6					1			0.13294		0.415827					0.394693	0.240476
