# Supplementary material for: The Network Structure of Human Personality According to the NEO-PI-R: Matching Network Community Structure to Factor Structure
Source: PLoS One. 2012 Dec 20;7(12):e51558. doi: 10.1371/journal.pone.0051558 (PMC3527484; doi:10.1371/journal.pone.0051558)
Supplement: Table S2 — Cluster contents and node-specific network metrics for the item-level network graph described in Figure 5 . (XLSX) [file pone.0051558.s002.xlsx]

## Sheet: Blad1
Network Cluster	Node	Facet	Degree	Betweenness Centrality	Closeness Centrality	Eigenvector Centrality	PageRank	Clustering Coefficient
1	NEO_V001	n1	41	16.3959	0.00216	0.004204	0.878148	0.779268
1	NEO_V011	n3	66	70.154	0.002381	0.007383	1.30131	0.575758
1	NEO_V016	n4	80	190.545	0.002488	0.008282	1.5856	0.486709
1	NEO_V017	e4	66	82.6841	0.002392	0.00698	1.31515	0.546853
1	NEO_V026	n6	84	428.588	0.002525	0.008343	1.69207	0.428285
1	NEO_V031	n1	56	123.85	0.002294	0.005403	1.17879	0.563636
1	NEO_V036	n2	55	229.345	0.002326	0.00488	1.17021	0.426936
1	NEO_V041	n3	82	135.878	0.002475	0.008596	1.59625	0.509485
1	NEO_V061	n1	35	8.36503	0.002128	0.003721	0.760538	0.852101
1	NEO_V071	n3	60	63.741	0.002347	0.006587	1.20292	0.607345
1	NEO_V076	n4	28	24.719	0.002037	0.002886	0.658146	0.714286
1	NEO_V077	e4	4	0.15418	0.001779	0.000414	0.221045	0.5
1	NEO_V078	o4	8	6.28594	0.001883	0.000531	0.316101	0.321429
1	NEO_V086	n6	56	60.6176	0.002294	0.00552	1.15357	0.611688
1	NEO_V091	n1	60	114.874	0.002309	0.005835	1.25609	0.576836
1	NEO_V101	n3	27	29.4482	0.002088	0.002889	0.627005	0.646724
1	NEO_V106	n4	43	38.0927	0.002203	0.004441	0.917969	0.620155
1	NEO_V111	n5	7	7.93935	0.001832	0.000377	0.294937	0.238095
1	NEO_V116	n6	57	260.126	0.002353	0.005241	1.24015	0.48183
1	NEO_V121	n1	39	6.57968	0.002165	0.004152	0.830085	0.82726
1	NEO_V130	c2	90	202.417	0.002551	0.009447	1.73762	0.468914
1	NEO_V131	n3	36	20.8659	0.002101	0.003524	0.793601	0.733333
1	NEO_V138	o4	48	234.168	0.002283	0.004188	1.08126	0.421099
1	NEO_V144	a5	47	97.6216	0.002232	0.004331	1.00891	0.47086
1	NEO_V146	n6	47	77.8654	0.002232	0.004665	1.01343	0.593895
1	NEO_V151	n1	61	100.826	0.002326	0.006114	1.25033	0.578689
1	NEO_V161	n3	96	207.072	0.002597	0.010054	1.84252	0.463816
1	NEO_V166	n4	24	6.27722	0.002128	0.002628	0.569515	0.641304
1	NEO_V167	e4	11	5.87843	0.001862	0.000869	0.350487	0.454545
1	NEO_V171	n5	17	23.0656	0.001934	0.001406	0.485991	0.419118
1	NEO_V176	n6	60	90.6479	0.002353	0.006221	1.21629	0.550282
1	NEO_V181	n1	46	68.8602	0.002252	0.004327	0.976065	0.595169
1	NEO_V191	n3	94	209.91	0.002591	0.009897	1.80886	0.471288
1	NEO_V196	n4	35	35.3977	0.002146	0.003413	0.78435	0.569748
1	NEO_V198	o4	16	33.4338	0.002045	0.001076	0.492857	0.283333
1	NEO_V205	c5	45	81.6614	0.002179	0.004224	0.982479	0.59697
1	NEO_V206	n6	76	170.606	0.002463	0.007529	1.51632	0.476842
1	NEO_V211	n1	61	102.256	0.002358	0.006085	1.23535	0.551913
1	NEO_V216	n2	74	212.607	0.002433	0.007322	1.4875	0.458719
1	NEO_V226	n4	13	2.59427	0.001852	0.001198	0.386049	0.679487
1	NEO_V228	o4	14	26.5543	0.001976	0.000977	0.447067	0.406593
1	NEO_V231	n5	45	147.939	0.002268	0.003716	0.990949	0.474747
1	NEO_V236	n6	68	118.559	0.00241	0.007047	1.3574	0.534241
2	NEO_V002	e1	60	67.8164	0.002326	0.006654	1.20629	0.579096
2	NEO_V007	e2	36	53.8541	0.002174	0.003541	0.825821	0.547619
2	NEO_V012	e3	85	446.903	0.002525	0.008147	1.75062	0.422969
2	NEO_V022	e5	27	75.8999	0.002128	0.001546	0.7105	0.310541
2	NEO_V027	e6	46	51.9315	0.002278	0.004849	0.981606	0.523671
2	NEO_V032	e1	17	9.45556	0.002028	0.001674	0.470245	0.544118
2	NEO_V037	e2	69	153.653	0.00241	0.006941	1.40425	0.479113
2	NEO_V042	e3	72	277.394	0.002398	0.00718	1.48171	0.499609
2	NEO_V052	e5	4	0.783765	0.001661	0.000186	0.244684	0.5
2	NEO_V054	a5	32	45.6093	0.002132	0.003151	0.737851	0.510081
2	NEO_V057	e6	94	551.415	0.002591	0.008042	1.95745	0.362617
2	NEO_V062	e1	96	304.288	0.002604	0.009724	1.88049	0.43136
2	NEO_V067	e2	39	56.647	0.002212	0.003812	0.86272	0.518219
2	NEO_V072	e3	62	96.6763	0.00237	0.006556	1.2592	0.513485
2	NEO_V081	n5	26	105.623	0.002062	0.001305	0.7409	0.347692
2	NEO_V082	e5	43	278.553	0.002237	0.002544	1.07017	0.262458
2	NEO_V087	e6	95	240.41	0.002584	0.010177	1.83299	0.468085
2	NEO_V092	e1	88	288.584	0.002538	0.008454	1.76607	0.428945
2	NEO_V097	e2	48	134.424	0.002262	0.004387	1.06076	0.494681
2	NEO_V102	e3	76	184.004	0.002457	0.007906	1.51545	0.475439
2	NEO_V107	e4	83	168.883	0.002494	0.008944	1.62432	0.481634
2	NEO_V117	e6	89	276.411	0.002538	0.009298	1.75376	0.461951
2	NEO_V122	e1	92	275.638	0.002558	0.009224	1.82232	0.440277
2	NEO_V134	a3	22	3.19169	0.002041	0.002742	0.531575	0.761905
2	NEO_V136	n4	75	127.547	0.002451	0.007872	1.47319	0.51027
2	NEO_V137	e4	91	281.499	0.002551	0.009317	1.78945	0.442735
2	NEO_V141	n5	59	288.192	0.00237	0.003959	1.32999	0.318527
2	NEO_V142	e5	59	155.347	0.002342	0.005685	1.25024	0.444769
2	NEO_V147	e6	73	83.6932	0.002433	0.008444	1.42528	0.564688
2	NEO_V152	e1	84	153.187	0.002506	0.008984	1.64028	0.488239
2	NEO_V157	e2	19	38.994	0.002012	0.001124	0.542537	0.374269
2	NEO_V162	e3	30	10.6616	0.002132	0.003375	0.672434	0.65977
2	NEO_V164	a3	88	201.328	0.002532	0.009375	1.71357	0.472309
2	NEO_V168	o4	20	18.0035	0.002053	0.001831	0.523044	0.510526
2	NEO_V172	e5	11	17.6154	0.001852	0.00057	0.411725	0.381818
2	NEO_V177	e6	107	330.04	0.002674	0.011061	2.05679	0.436431
2	NEO_V182	e1	77	204.487	0.002463	0.007577	1.5623	0.449077
2	NEO_V187	e2	56	97.175	0.002309	0.005866	1.17004	0.533117
2	NEO_V192	e3	43	46.1532	0.002222	0.004437	0.926407	0.534884
2	NEO_V197	e4	29	33.9716	0.002151	0.002759	0.683109	0.519704
2	NEO_V202	e5	37	133.624	0.002155	0.00302	0.911443	0.456456
2	NEO_V207	e6	43	66.7097	0.002227	0.003916	0.964858	0.490587
2	NEO_V217	e2	51	78.2134	0.002294	0.005443	1.07779	0.562353
2	NEO_V222	e3	53	47.4025	0.002309	0.005962	1.07826	0.568215
2	NEO_V227	e4	96	225.013	0.002591	0.010297	1.8434	0.472807
2	NEO_V232	e5	15	2.67767	0.001912	0.001616	0.416644	0.72381
2	NEO_V237	e6	76	122.05	0.002451	0.008472	1.49021	0.544561
3	NEO_V003	o1	35	55.653	0.002128	0.002135	0.882527	0.484034
3	NEO_V008	o2	38	90.1804	0.002137	0.002016	0.954318	0.440967
3	NEO_V013	o3	35	56.9241	0.002183	0.002616	0.84537	0.465546
3	NEO_V023	o5	29	93.1529	0.002119	0.001339	0.789661	0.349754
3	NEO_V028	o6	25	72.4986	0.002123	0.001603	0.686788	0.333333
3	NEO_V033	o1	31	99.6476	0.002174	0.001698	0.799648	0.333333
3	NEO_V038	o2	33	56.8705	0.002128	0.001756	0.839846	0.477273
3	NEO_V043	o3	38	124.042	0.002188	0.002239	0.929491	0.345661
3	NEO_V046	n4	9	1.7963	0.001873	0.000611	0.329286	0.583333
3	NEO_V048	o4	70	197.179	0.002421	0.006722	1.44867	0.446791
3	NEO_V053	o5	31	80.5272	0.002188	0.001495	0.822085	0.389247
3	NEO_V063	o1	37	85.2146	0.002183	0.002113	0.931005	0.436937
3	NEO_V083	o5	22	48.0217	0.002105	0.001826	0.593612	0.467532
3	NEO_V093	o1	19	31.5331	0.001969	0.000639	0.575021	0.508772
3	NEO_V098	o2	28	23.6177	0.002	0.001422	0.745201	0.563492
3	NEO_V103	o3	24	40.5107	0.002041	0.001359	0.647287	0.355072
3	NEO_V108	o4	31	38.4633	0.002169	0.00271	0.740892	0.483871
3	NEO_V113	o5	13	11.6511	0.001949	0.000703	0.426013	0.628205
3	NEO_V123	o1	28	58.8395	0.002096	0.001117	0.764837	0.468254
3	NEO_V128	o2	32	203.374	0.00211	0.001623	0.915495	0.421371
3	NEO_V133	o3	69	278.055	0.002392	0.00551	1.49369	0.391731
3	NEO_V143	o5	8	0.515385	0.001835	0.000637	0.303838	0.821429
3	NEO_V148	o6	21	56.247	0.002075	0.000906	0.617972	0.27619
3	NEO_V153	o1	11	8.61469	0.001887	0.000539	0.383646	0.418182
3	NEO_V158	o2	27	47.7224	0.002041	0.001299	0.725432	0.51567
3	NEO_V163	o3	29	69.3375	0.002101	0.001893	0.755975	0.406404
3	NEO_V173	o5	22	34.1975	0.001934	0.000863	0.638299	0.575758
3	NEO_V183	o1	17	27.8969	0.001901	0.000814	0.512797	0.389706
3	NEO_V188	o2	35	221.649	0.002137	0.001686	0.996835	0.457143
3	NEO_V203	o5	79	345.012	0.002481	0.007375	1.6303	0.430055
3	NEO_V213	o1	25	39.9749	0.001976	0.000972	0.705141	0.456667
3	NEO_V218	o2	2	0	0.001447	5.3e-05	0.198527	1
3	NEO_V223	o3	24	26.7872	0.001984	0.001003	0.674329	0.561594
3	NEO_V233	o5	68	329.651	0.00241	0.005534	1.46526	0.363477
4	NEO_V004	a1	64	85.4579	0.00237	0.006782	1.28606	0.530258
4	NEO_V006	n2	68	165.507	0.002404	0.006818	1.38013	0.468832
4	NEO_V009	a2	36	35.3544	0.002183	0.003009	0.823533	0.579365
4	NEO_V014	a3	48	59.0269	0.002257	0.004138	1.04096	0.521277
4	NEO_V019	a4	39	83.066	0.002212	0.003611	0.890752	0.556005
4	NEO_V024	a5	22	40.2498	0.002049	0.001318	0.581464	0.4329
4	NEO_V034	a1	66	134.422	0.002392	0.006954	1.33168	0.524476
4	NEO_V035	c1	35	26.2018	0.002174	0.003332	0.777193	0.552941
4	NEO_V039	a2	42	72.5137	0.002208	0.002994	0.963102	0.45993
4	NEO_V044	a3	19	11.9733	0.002075	0.001889	0.500548	0.555556
4	NEO_V045	c3	56	102.167	0.002299	0.005467	1.15785	0.468831
4	NEO_V059	a6	53	233.06	0.002331	0.003843	1.18009	0.341074
4	NEO_V064	a1	67	254.564	0.002398	0.006268	1.40041	0.453641
4	NEO_V066	n2	77	287.953	0.002457	0.006988	1.5836	0.401914
4	NEO_V068	o2	55	151.531	0.00232	0.004837	1.18392	0.423569
4	NEO_V069	a2	16	25.5925	0.001949	0.000903	0.477663	0.333333
4	NEO_V074	a3	59	140.283	0.002336	0.005312	1.25018	0.498539
4	NEO_V079	a4	8	2.01204	0.001802	0.000581	0.306198	0.571429
4	NEO_V084	a5	34	75.4097	0.002183	0.002467	0.804821	0.413547
4	NEO_V089	a6	18	34.9574	0.001996	0.001835	0.509204	0.620915
4	NEO_V094	a1	65	194.867	0.002387	0.006039	1.35985	0.479808
4	NEO_V099	a2	27	26.4273	0.002114	0.002535	0.641904	0.561254
4	NEO_V104	a3	85	504.894	0.002532	0.007508	1.7851	0.385434
4	NEO_V109	a4	29	50.7407	0.002119	0.002079	0.724655	0.440887
4	NEO_V114	a5	30	34.0458	0.002114	0.002324	0.72456	0.48046
4	NEO_V119	a6	27	42.1607	0.002114	0.002008	0.676555	0.415954
4	NEO_V124	a1	61	107.034	0.002353	0.006031	1.26281	0.509836
4	NEO_V126	n2	82	216.119	0.002494	0.008365	1.62721	0.466426
4	NEO_V139	a4	15	7.06185	0.001953	0.001345	0.436422	0.647619
4	NEO_V149	a6	4	1.59484	0.001623	0.000178	0.241912	0.166667
4	NEO_V154	a1	68	142.827	0.002392	0.006628	1.39157	0.480246
4	NEO_V156	n2	55	119.34	0.002315	0.005169	1.16633	0.453872
4	NEO_V159	a2	60	335.306	0.002353	0.004304	1.36274	0.354802
4	NEO_V169	a4	26	41.0649	0.002101	0.001838	0.659524	0.415385
4	NEO_V174	a5	25	11.1681	0.002049	0.001975	0.62044	0.626667
4	NEO_V178	o6	63	224.247	0.002375	0.00585	1.33887	0.43062
4	NEO_V179	a6	75	248.174	0.002445	0.007225	1.5349	0.462703
4	NEO_V184	a1	70	140.507	0.002415	0.007008	1.43111	0.506418
4	NEO_V186	n2	55	93.2019	0.002299	0.005433	1.1375	0.513131
4	NEO_V189	a2	48	115.635	0.002247	0.003828	1.07077	0.463652
4	NEO_V194	a3	96	343.266	0.002591	0.009549	1.89372	0.416886
4	NEO_V199	a4	22	11.1645	0.002066	0.001837	0.561172	0.588745
4	NEO_V204	a5	17	8.26256	0.001992	0.001254	0.473043	0.507353
4	NEO_V208	o6	7	3.64552	0.001805	0.00032	0.302174	0.333333
4	NEO_V209	a6	16	28.6736	0.001946	0.001351	0.485308	0.575
4	NEO_V219	a2	34	101.43	0.002179	0.002112	0.837668	0.352941
4	NEO_V224	a3	77	202.1	0.002463	0.007559	1.55176	0.451128
4	NEO_V229	a4	39	85.7672	0.002188	0.00309	0.895703	0.443995
4	NEO_V234	a5	31	29.5647	0.002141	0.002345	0.731186	0.492473
5	NEO_V005	c1	50	84.3868	0.002262	0.004124	1.07877	0.50449
5	NEO_V010	c2	36	126.971	0.002217	0.002367	0.87383	0.28254
5	NEO_V015	c3	59	187.819	0.002342	0.004795	1.26537	0.433665
5	NEO_V018	o4	15	26.7939	0.001894	0.000706	0.480241	0.361905
5	NEO_V020	c4	94	380.549	0.002571	0.00953	1.86782	0.442233
5	NEO_V025	c5	77	142.5	0.002457	0.007933	1.52718	0.491114
5	NEO_V030	c6	39	84.3765	0.002217	0.003561	0.873404	0.450742
5	NEO_V040	c2	44	107.218	0.002222	0.003289	1.00274	0.526427
5	NEO_V047	e4	76	153.308	0.002463	0.007938	1.51152	0.502105
5	NEO_V049	a4	19	57.2008	0.002058	0.001054	0.565322	0.28655
5	NEO_V050	c4	77	211.066	0.002457	0.007608	1.5484	0.473684
5	NEO_V051	n5	24	56.2157	0.002096	0.001307	0.638352	0.355072
5	NEO_V055	c5	39	23.5407	0.002179	0.003374	0.867378	0.68556
5	NEO_V060	c6	56	398.653	0.00232	0.003784	1.32965	0.404545
5	NEO_V065	c1	68	225.239	0.002404	0.005753	1.43379	0.428007
5	NEO_V070	c2	42	49.9698	0.002169	0.003211	0.954989	0.594657
5	NEO_V075	c3	44	120.571	0.002193	0.003768	0.982136	0.527484
5	NEO_V080	c4	69	172.434	0.002433	0.006834	1.39134	0.454817
5	NEO_V085	c5	84	252.77	0.002513	0.007976	1.68094	0.436604
5	NEO_V088	o6	5	1.6297	0.001736	0.000255	0.259444	0.4
5	NEO_V090	c6	32	79.2964	0.002132	0.001827	0.799748	0.431452
5	NEO_V095	c1	39	62.9636	0.002155	0.003094	0.882849	0.502024
5	NEO_V100	c2	27	36.9398	0.002049	0.001828	0.685693	0.549858
5	NEO_V105	c3	3	0.294755	0.001718	0.000226	0.207164	0.333333
5	NEO_V110	c4	78	129.432	0.002469	0.008202	1.53742	0.515818
5	NEO_V112	e5	14	21.0516	0.001923	0.000573	0.458323	0.373626
5	NEO_V115	c5	50	42.0459	0.002278	0.0048	1.05147	0.587755
5	NEO_V120	c6	44	142.259	0.002242	0.002854	1.04971	0.43129
5	NEO_V125	c1	28	20.9158	0.002132	0.002667	0.659282	0.560847
5	NEO_V135	c3	37	27.7051	0.002203	0.003752	0.814647	0.593093
5	NEO_V140	c4	58	80.8543	0.002331	0.006055	1.18351	0.538415
5	NEO_V145	c5	68	113.786	0.002381	0.006807	1.37128	0.515364
5	NEO_V150	c6	46	133.34	0.002257	0.003209	1.03999	0.390338
5	NEO_V155	c1	93	225.615	0.002564	0.009707	1.79162	0.470079
5	NEO_V160	c2	19	29.1179	0.002041	0.001469	0.508234	0.421053
5	NEO_V165	c3	12	18.2389	0.001873	0.000473	0.411862	0.318182
5	NEO_V170	c4	72	109.721	0.002433	0.007587	1.42789	0.530125
5	NEO_V175	c5	74	272.596	0.002439	0.006931	1.53047	0.456868
5	NEO_V180	c6	32	51.1885	0.002114	0.002022	0.784237	0.506048
5	NEO_V185	c1	72	133.417	0.002421	0.008041	1.42408	0.521518
5	NEO_V190	c2	16	33.1021	0.00202	0.000783	0.505048	0.3
5	NEO_V195	c3	55	123.063	0.00232	0.004732	1.18093	0.517172
5	NEO_V200	c4	54	180.919	0.002299	0.004712	1.17372	0.453529
5	NEO_V201	n5	55	105.584	0.002309	0.004638	1.15888	0.46936
5	NEO_V210	c6	27	86.1484	0.002075	0.001287	0.732651	0.330484
5	NEO_V215	c1	68	251.002	0.002398	0.005792	1.44256	0.445566
5	NEO_V220	c2	19	10.6309	0.001942	0.001464	0.509437	0.573099
5	NEO_V221	n3	95	248.807	0.002597	0.009529	1.8379	0.45196
5	NEO_V225	c3	43	72.2732	0.002208	0.003789	0.9425	0.524917
5	NEO_V230	c4	34	27.3028	0.002141	0.003037	0.775938	0.730838
5	NEO_V235	c5	55	101.992	0.002299	0.004691	1.18181	0.524579
5	NEO_V238	o6	24	85.5987	0.002096	0.001295	0.685168	0.300725
5	NEO_V240	c6	31	18.0335	0.002079	0.002665	0.725139	0.703226
6	NEO_V056	n6	80	198.819	0.0025	0.008546	1.58443	0.467089
6	NEO_V073	o3	28	117.119	0.00216	0.002443	0.742501	0.34127
6	NEO_V096	n2	17	2.3963	0.001972	0.002043	0.446032	0.727941
6	NEO_V118	o6	12	4.58778	0.001957	0.00118	0.370554	0.590909
6	NEO_V129	a2	11	4.70961	0.001931	0.001143	0.351975	0.581818
6	NEO_V193	o3	50	58.3861	0.002294	0.005575	1.04591	0.569796
6	NEO_V212	e1	58	82.1992	0.002331	0.006271	1.19249	0.560799
6	NEO_V214	a1	56	59.6551	0.002326	0.006481	1.1362	0.579221
6	NEO_V239	a6	2	0	0.001613	0.00017	0.190046	1
Isolate	NEO_V021	n5	20	26.8638	0.002058	0.001089	0.551443	0.447368
Isolate	NEO_V029	a6	2	3.87497	0.001515	6.3e-05	0.236983	0
Isolate	NEO_V058	o6	4	19.3786	0.001639	0.00016	0.314359	0.166667
Isolate	NEO_V127	e2	16	15.2046	0.001953	0.001415	0.450406	0.483333
Isolate	NEO_V132	e3	58	130.305	0.002336	0.005585	1.20142	0.448276
